# Supplementary material for: Targeting Ca2+ and Mitochondrial Homeostasis by Antipsychotic Thioridazine in Leukemia Cells
Source: Life (Basel). 2022 Sep 23;12(10):1477. doi: 10.3390/life12101477 (PMC9605445; doi:10.3390/life12101477)
Supplement: Supplementary file 1 [file life-12-01477-s001.zip]

Archive with 1 entries (1 files):
- life-1899705-supplementary.pdf
